# Supplementary material for: αB-Crystallin Peptide Fused with Elastin-like Polypeptide: Intracellular Activity in Retinal Pigment Epithelial Cells Challenged with Oxidative Stress
Source: Antioxidants (Basel). 2023 Sep 30;12(10):1817. doi: 10.3390/antiox12101817 (PMC10604459; doi:10.3390/antiox12101817)
Supplement: Supplementary file 1 [file antioxidants-12-01817-s001.zip]

Archive with 1 entries (1 files):
- antioxidants-2610200-supplementary.pdf
